# Supplementary material for: Patterns of nucleotides that flank substitutions in human orthologous genes
Source: BMC Genomics. 2010 Jul 5;11:416. doi: 10.1186/1471-2164-11-416 (PMC2996944; doi:10.1186/1471-2164-11-416)
Supplement: Additional file 2 — Data for MCA. A table with cases as rows and variables as columns according to the SPSS data format. [file 1471-2164-11-416-S2.TXT]

GC%	5'_adjacent_base	Substitution	3'_adjacent_base
40	A	C¡úA	C
40	A	T¡úC	G
40	G	T¡úC	A
40	A	T¡úA	G
40	A	C¡úT	G
40	G	C¡úT	T
40	A	C¡úT	G
40	C	T¡úG	A
40	C	G¡úA	A
40	C	T¡úG	T
60	C	C¡úT	G
60	G	G¡úA	C
60	G	C¡úT	G
60	C	A¡úC	C
60	G	C¡úT	A
60	T	C¡úT	C
60	A	A¡úG	C
60	T	C¡úT	G
60	C	C¡úG	G
60	G	C¡úT	A
60	A	C¡úT	C
55-60	A	G¡úC	A
55-60	G	A¡úG	A
55-60	A	C¡úT	G
55-60	C	A¡úG	T
55-60	C	C¡úT	G
55-60	A	C¡úT	G
50-55	A	G¡úA	T
50-55	T	T¡úC	C
60	C	G¡úA	C
60	T	C¡úT	G
60	C	G¡úA	T
60	C	G¡úA	T
60	C	C¡úT	C
60	C	G¡úA	C
60	A	G¡úA	C
60	T	G¡úC	C
60	G	G¡úA	G
60	T	G¡úA	G
60	C	G¡úT	G
60	G	G¡úC	G
60	T	C¡úT	G
60	C	C¡úT	G
60	G	T¡úC	C
60	A	C¡úT	G
60	C	C¡úT	G
60	T	C¡úT	G
60	T	G¡úT	T
60	G	C¡úT	A
55-60	A	C¡úT	G
55-60	A	C¡úT	G
55-60	A	A¡úG	C
55-60	T	C¡úT	C
55-60	C	A¡úG	C
55-60	C	G¡úA	T
55-60	T	T¡úC	T
45-50	A	A¡úG	T
45-50	T	A¡úG	C
45-50	G	C¡úT	T
60	T	C¡úT	G
50-55	T	C¡úT	G
50-55	A	G¡úC	G
50-55	A	A¡úG	A
50-55	A	T¡úC	G
60	G	C¡úT	G
60	C	C¡úT	C
60	C	C¡úT	T
60	C	A¡úC	C
60	A	C¡úT	G
60	A	C¡úT	G
60	A	G¡úA	C
60	C	A¡úG	C
60	G	C¡úT	A
60	T	C¡úT	G
60	C	C¡úT	G
60	C	C¡úA	C
60	G	C¡úG	G
60	C	G¡úT	C
60	A	C¡úT	G
60	T	T¡úC	G
50-55	G	C¡úT	G
50-55	A	A¡úG	T
50-55	A	T¡úC	T
50-55	C	T¡úA	G
50-55	A	G¡úT	T
50-55	T	G¡úA	A
60	T	C¡úT	A
60	A	C¡úT	G
60	G	A¡úG	C
60	G	G¡úA	A
60	C	G¡úA	T
60	C	A¡úG	T
55-60	C	G¡úA	C
55-60	T	C¡úG	A
55-60	C	C¡úT	T
55-60	A	C¡úT	G
55-60	T	G¡úA	G
55-60	C	C¡úT	A
55-60	A	C¡úT	G
55-60	G	C¡úA	C
55-60	C	C¡úT	T
50-55	A	G¡úA	A
50-55	A	A¡úG	C
50-55	T	G¡úT	C
50-55	T	C¡úT	A
50-55	T	A¡úT	C
40-45	A	T¡úC	G
40-45	C	G¡úA	A
45-50	C	G¡úT	T
45-50	G	A¡úG	T
45-50	G	C¡úT	G
45-50	A	T¡úC	G
60	G	G¡úT	G
60	C	G¡úA	G
60	T	C¡úT	G
60	G	T¡úA	G
60	C	C¡úT	G
60	C	G¡úA	T
60	C	C¡úT	C
60	A	C¡úT	G
60	G	T¡úC	G
60	C	C¡úT	T
60	G	C¡úT	G
60	G	C¡úT	A
60	C	C¡úA	C
60	G	C¡úT	A
60	G	T¡úC	G
60	C	T¡úG	G
60	A	A¡úG	A
60	C	A¡úG	T
60	G	G¡úA	G
55-60	G	T¡úC	G
55-60	C	A¡úG	T
55-60	C	A¡úG	C
55-60	C	T¡úC	G
55-60	C	G¡úC	G
55-60	C	G¡úA	G
55-60	G	C¡úT	G
55-60	C	C¡úA	C
55-60	A	T¡úC	A
55-60	T	A¡úG	G
55-60	G	T¡úC	A
45-50	G	G¡úC	T
45-50	C	A¡úC	A
45-50	G	C¡úT	G
45-50	A	C¡úT	A
45-50	A	A¡úG	C
45-50	C	G¡úA	A
45-50	A	C¡úT	G
55-60	A	T¡úC	G
60	T	C¡úT	G
60	C	G¡úA	T
60	A	C¡úT	G
60	T	T¡úC	G
60	A	G¡úT	G
60	C	G¡úA	G
45-50	C	C¡úA	G
45-50	G	T¡úC	A
60	T	T¡úC	G
60	C	G¡úA	C
60	G	T¡úG	G
60	G	T¡úC	G
60	A	C¡úT	G
45-50	C	G¡úA	A
45-50	T	T¡úG	C
45-50	T	C¡úT	G
45-50	C	C¡úT	A
45-50	T	C¡úT	C
45-50	C	A¡úG	C
45-50	C	C¡úT	G
45-50	G	T¡úC	T
50-55	G	G¡úA	C
50-55	A	T¡úC	G
50-55	C	T¡úC	G
50-55	C	G¡úA	C
50-55	T	C¡úT	G
50-55	A	C¡úT	G
50-55	C	G¡úA	G
55-60	A	A¡úG	T
55-60	T	T¡úC	A
55-60	C	G¡úA	C
55-60	T	C¡úT	C
55-60	A	C¡úT	G
60	C	C¡úT	G
55-60	C	G¡úA	A
55-60	T	C¡úT	G
55-60	T	C¡úT	G
55-60	G	T¡úC	G
55-60	G	C¡úT	G
55-60	T	T¡úC	G
55-60	C	C¡úT	G
55-60	C	G¡úA	C
55-60	A	C¡úT	T
55-60	A	G¡úA	A
50-55	G	G¡úA	T
50-55	C	T¡úC	G
50-55	T	G¡úA	A
50-55	G	G¡úA	G
50-55	A	C¡úT	G
50-55	C	C¡úT	G
60	C	A¡úG	C
60	T	C¡úG	T
60	A	G¡úA	T
60	C	C¡úT	C
60	C	C¡úT	G
45-50	G	T¡úC	G
45-50	A	A¡úC	A
55-60	C	T¡úC	G
55-60	A	C¡úT	G
55-60	C	G¡úA	C
50-55	C	C¡úG	A
50-55	G	G¡úC	C
50-55	G	G¡úT	A
50-55	A	G¡úT	G
50-55	T	G¡úA	T
60	C	C¡úT	T
60	T	T¡úG	C
60	C	T¡úC	G
60	C	T¡úC	T
60	G	T¡úC	G
60	C	G¡úA	A
50-55	G	G¡úT	C
50-55	G	G¡úC	A
60	A	A¡úG	C
60	A	A¡úG	G
50-55	A	T¡úC	A
50-55	C	C¡úT	C
50-55	A	C¡úG	C
50-55	C	G¡úA	G
50-55	C	C¡úT	A
50-55	A	C¡úT	A
45-50	A	C¡úT	G
45-50	C	A¡úC	A
45-50	A	G¡úA	G
45-50	C	G¡úA	G
45-50	A	C¡úT	C
45-50	C	G¡úA	T
60	G	T¡úA	G
60	G	C¡úT	G
60	C	C¡úT	G
60	A	T¡úC	G
60	A	C¡úT	G
60	A	C¡úT	A
60	T	G¡úA	A
60	C	C¡úA	G
60	A	C¡úT	T
60	C	C¡úT	G
60	C	A¡úG	T
60	A	T¡úC	G
55-60	T	C¡úT	G
55-60	G	G¡úA	A
55-60	C	G¡úA	G
55-60	A	C¡úT	G
50-55	T	T¡úC	A
50-55	A	T¡úC	A
50-55	T	T¡úC	G
60	A	C¡úT	C
60	A	C¡úT	G
60	T	C¡úA	C
60	G	T¡úC	G
60	G	C¡úT	G
60	C	G¡úA	G
60	C	C¡úT	G
60	C	T¡úC	G
60	A	C¡úT	G
60	T	C¡úG	A
60	C	C¡úT	A
60	A	C¡úT	G
60	C	C¡úT	T
60	C	C¡úT	C
60	G	G¡úT	G
60	C	C¡úT	G
60	C	C¡úT	G
60	C	T¡úC	G
50-55	C	C¡úT	G
50-55	T	G¡úC	C
60	A	C¡úT	G
60	T	G¡úA	A
60	C	C¡úT	G
60	A	T¡úC	G
60	C	A¡úC	C
60	G	G¡úA	T
60	G	C¡úT	C
60	C	G¡úA	T
60	G	C¡úG	C
60	C	A¡úG	T
60	C	T¡úG	G
60	C	T¡úC	T
55-60	C	C¡úT	C
55-60	G	A¡úG	A
55-60	G	T¡úA	G
55-60	C	C¡úA	G
55-60	T	G¡úT	A
55-60	A	T¡úC	G
55-60	C	G¡úA	T
55-60	T	A¡úG	A
55-60	G	G¡úA	T
55-60	A	C¡úT	T
55-60	C	G¡úA	T
55-60	C	G¡úA	C
55-60	C	C¡úT	C
55-60	G	C¡úT	G
60	T	C¡úT	C
60	G	C¡úT	G
60	C	G¡úT	C
60	G	A¡úC	A
60	G	T¡úC	G
60	A	C¡úT	G
60	C	A¡úT	G
60	T	C¡úT	A
60	C	T¡úC	G
60	T	C¡úG	C
60	C	A¡úG	G
60	C	C¡úA	T
60	G	T¡úC	G
60	C	G¡úA	G
60	G	C¡úA	C
60	C	C¡úA	G
60	C	A¡úG	T
60	C	G¡úA	C
60	C	C¡úT	G
60	G	C¡úT	G
60	T	T¡úC	A
60	A	C¡úT	G
60	G	G¡úC	C
60	A	C¡úT	G
60	C	G¡úA	C
50-55	C	C¡úG	G
50-55	A	T¡úC	G
50-55	C	G¡úA	C
50-55	G	T¡úC	T
50-55	G	C¡úT	G
50-55	A	A¡úG	T
50-55	C	T¡úC	G
50-55	C	A¡úG	C
50-55	C	C¡úG	A
50-55	G	G¡úA	C
50-55	C	A¡úG	A
50-55	G	C¡úG	T
50-55	G	C¡úT	C
50-55	C	G¡úA	G
50-55	T	C¡úG	T
50-55	A	C¡úT	T
50-55	C	A¡úG	A
50-55	A	T¡úC	G
50-55	C	A¡úG	T
50-55	C	G¡úA	C
50-55	A	T¡úC	G
50-55	T	G¡úA	C
50-55	A	T¡úC	G
50-55	A	C¡úT	G
50-55	A	A¡úG	G
50-55	C	G¡úA	G
50-55	G	T¡úC	G
50-55	A	G¡úA	C
50-55	A	G¡úA	A
50-55	T	C¡úT	G
50-55	C	C¡úT	G
50-55	G	C¡úT	G
50-55	C	G¡úA	T
50-55	C	C¡úT	T
50-55	G	G¡úA	C
50-55	A	C¡úT	G
50-55	C	C¡úT	C
50-55	C	T¡úC	T
50-55	C	C¡úG	C
50-55	A	C¡úG	T
50-55	A	A¡úG	T
50-55	T	T¡úA	A
50-55	C	G¡úA	G
50-55	T	G¡úA	G
50-55	C	G¡úA	G
50-55	T	C¡úT	C
50-55	A	G¡úA	G
50-55	C	C¡úT	G
60	C	G¡úA	A
60	C	A¡úG	G
60	A	C¡úG	C
60	C	A¡úG	G
60	A	A¡úG	T
60	C	A¡úG	C
60	A	C¡úT	G
60	G	C¡úT	G
60	T	C¡úT	T
50-55	G	C¡úT	T
50-55	C	C¡úT	G
45-50	G	C¡úT	C
45-50	A	C¡úT	G
60	G	C¡úT	T
60	G	A¡úC	A
60	C	C¡úT	G
60	C	C¡úT	G
60	A	T¡úC	G
60	A	C¡úT	G
60	A	G¡úA	G
60	G	G¡úA	A
60	G	C¡úG	C
60	A	G¡úA	G
60	A	C¡úT	A
60	C	G¡úA	G
60	C	A¡úG	C
50-55	A	C¡úT	C
50-55	A	C¡úT	G
50-55	C	A¡úG	T
50-55	C	A¡úG	G
60	A	C¡úT	C
60	T	C¡úT	C
60	G	A¡úG	C
45-50	C	T¡úC	G
45-50	A	A¡úG	A
45-50	A	A¡úC	C
55-60	A	G¡úC	C
55-60	T	T¡úC	C
50-55	G	C¡úT	G
50-55	T	C¡úT	G
50-55	C	T¡úA	G
50-55	A	T¡úC	T
50-55	A	G¡úC	G
55-60	C	C¡úG	T
55-60	C	G¡úA	G
55-60	G	T¡úC	T
55-60	C	A¡úG	T
55-60	C	C¡úT	A
55-60	C	A¡úG	G
55-60	G	C¡úT	C
55-60	T	C¡úT	C
60	C	G¡úA	C
60	T	T¡úC	G
60	C	C¡úT	G
60	G	C¡úT	T
60	C	A¡úG	T
60	C	A¡úG	T
60	C	T¡úG	C
60	C	G¡úA	A
60	A	G¡úA	T
60	C	A¡úG	C
60	C	T¡úC	G
60	G	G¡úC	A
60	A	C¡úT	G
60	C	C¡úT	G
60	G	G¡úT	G
60	C	C¡úT	G
60	A	G¡úC	G
60	A	A¡úG	C
45-50	C	C¡úT	A
45-50	C	A¡úG	G
55-60	C	C¡úT	C
55-60	A	G¡úA	C
55-60	G	C¡úT	T
55-60	A	C¡úT	G
55-60	T	A¡úG	C
55-60	G	G¡úA	T
55-60	A	A¡úG	A
55-60	T	C¡úT	G
55-60	C	C¡úT	G
55-60	A	C¡úT	C
55-60	G	C¡úT	C
55-60	C	A¡úG	C
55-60	C	A¡úG	C
55-60	A	C¡úT	G
55-60	C	C¡úT	T
55-60	C	A¡úG	G
55-60	T	A¡úC	G
55-60	C	T¡úC	G
60	C	G¡úA	G
60	C	C¡úA	C
60	A	C¡úA	C
60	C	C¡úT	G
40-45	A	T¡úC	G
50-55	G	C¡úG	A
50-55	T	A¡úG	T
50-55	T	T¡úC	C
50-55	C	G¡úA	C
50-55	C	G¡úA	T
50-55	G	C¡úT	C
50-55	C	G¡úA	T
50-55	T	G¡úA	C
50-55	T	T¡úC	C
50-55	T	A¡úG	G
50-55	C	G¡úA	G
50-55	G	G¡úA	G
50-55	C	A¡úG	T
60	G	G¡úC	T
60	C	C¡úG	G
60	G	G¡úA	G
60	C	G¡úA	G
60	C	G¡úA	C
60	C	C¡úT	G
60	G	C¡úT	G
60	C	G¡úA	T
55-60	C	A¡úG	T
55-60	T	C¡úA	A
55-60	C	T¡úC	T
55-60	T	T¡úC	G
55-60	A	C¡úT	C
45-50	C	A¡úG	G
45-50	A	T¡úC	G
45-50	C	A¡úC	A
45-50	C	A¡úG	G
45-50	C	G¡úA	T
50-55	A	A¡úG	G
60	A	T¡úC	G
60	C	A¡úC	T
60	A	C¡úT	C
45-50	T	G¡úC	G
45-50	A	G¡úA	T
45-50	T	C¡úT	G
45-50	T	C¡úT	G
45-50	C	A¡úG	G
45-50	A	C¡úT	G
45-50	A	A¡úT	C
50-55	G	C¡úT	G
50-55	A	T¡úC	G
50-55	A	G¡úA	T
50-55	C	A¡úG	C
50-55	T	G¡úA	T
50-55	G	C¡úT	C
50-55	C	G¡úA	G
55-60	T	A¡úG	G
55-60	T	G¡úA	G
55-60	G	C¡úT	T
55-60	C	C¡úT	T
55-60	G	G¡úA	T
40-45	G	C¡úG	T
50-55	T	A¡úC	C
50-55	A	G¡úA	G
50-55	A	T¡úC	A
60	C	A¡úG	G
60	G	G¡úA	C
60	A	G¡úA	G
60	A	G¡úT	G
45-50	C	A¡úG	T
45-50	A	A¡úG	T
45-50	T	G¡úA	C
50-55	G	C¡úA	A
50-55	C	A¡úC	C
50-55	G	G¡úA	A
55-60	A	G¡úA	G
55-60	C	A¡úC	A
55-60	C	T¡úA	C
55-60	G	G¡úA	C
55-60	T	T¡úC	T
55-60	T	T¡úC	A
55-60	G	T¡úC	G
55-60	A	C¡úT	G
55-60	C	G¡úA	T
55-60	C	C¡úT	T
55-60	G	T¡úC	G
55-60	A	C¡úA	C
55-60	C	A¡úC	T
55-60	G	A¡úT	C
55-60	G	C¡úT	G
55-60	G	T¡úG	G
55-60	A	T¡úA	G
55-60	T	A¡úG	T
55-60	A	A¡úG	T
55-60	C	A¡úG	T
50-55	A	C¡úT
45-50	C	T¡úC	A
45-50	T	A¡úC	A
55-60	C	G¡úA	T
55-60	C	G¡úA	T
55-60	T	C¡úT	C
55-60	C	G¡úA	C
55-60	C	T¡úG	G
50-55	G	G¡úA	A
50-55	A	G¡úA	A
50-55	C	A¡úG	A
50-55	A	C¡úT	G
60	C	G¡úA	G
60	C	C¡úT
60	C	G¡úT	G
60	C	G¡úA	C
50-55	T	G¡úA	A
60	A	C¡úT	C
60	C	C¡úT	G
60	C	G¡úA	A
60	A	T¡úC	G
50-55	C	G¡úA	G
50-55	A	C¡úA	A
55-60	A	T¡úC	G
55-60	C	C¡úG	A
55-60	C	A¡úG	C
55-60	A	C¡úT	C
55-60	T	C¡úG	T
60	T	C¡úG	C
60	G	C¡úG	C
60	T	G¡úC	A
60	C	G¡úA	G
60	C	C¡úT	T
55-60	A	C¡úT	T
55-60	C	A¡úG	G
55-60	G	T¡úA	G
60	A	G¡úA	G
60	C	C¡úG	T
60	C	C¡úT	T
60	C	C¡úT	G
60	C	C¡úT	T
60	A	G¡úC	C
60	C	T¡úC	G
60	C	G¡úA	C
55-60	A	T¡úC	G
55-60	C	T¡úC	T
60	G	T¡úC	G
60	C	G¡úA	G
60	A	G¡úA	T
60	G	T¡úC	G
60	T	A¡úC	G
60	C	C¡úT	G
60	C	G¡úA	T
60	T	C¡úT	C
60	G	C¡úT	G
45-50	C	G¡úA	G
50-55	C	C¡úT	A
50-55	C	G¡úA	C
45-50	G	C¡úT	C
50-55	T	T¡úC	G
50-55	T	C¡úG	C
50-55	T	G¡úT	T
50-55	C	A¡úG	A
45-50	T	A¡úG	C
45-50	G	A¡úG	C
45-50	C	C¡úT	A
60	T	T¡úG	C
60	C	T¡úC	G
60	T	G¡úT	G
60	C	C¡úT	T
45-50	T	T¡úC	G
45-50	C	C¡úT	G
45-50	T	G¡úA	C
50-55	C	C¡úT	C
50-55	A	C¡úA	A
50-55	A	C¡úT	T
60	G	C¡úT	C
60	T	A¡úG	T
60	A	T¡úC	T
60	A	C¡úT	G
60	A	C¡úT	G
60	C	A¡úG	C
60	C	C¡úT	C
55-60	C	C¡úT	G
55-60	C	G¡úA	G
55-60	C	T¡úC	G
55-60	A	C¡úT	G
55-60	C	T¡úC	G
55-60	C	C¡úA	G
55-60	C	G¡úC	G
55-60	A	A¡úG	T
55-60	C	C¡úT	G
55-60	T	C¡úT	G
55-60	T	C¡úG	A
50-55	C	T¡úC	G
50-55	C	A¡úG	G
50-55	A	C¡úT	G
50-55	A	T¡úC	T
55-60	C	G¡úA	T
55-60	A	T¡úC	C
45-50	C	T¡úC	T
45-50	G	G¡úA	T
45-50	T	A¡úC	T
45-50	G	G¡úA	T
45-50	C	C¡úT	A
60	T	C¡úT	C
60	T	T¡úC	G
60	C	A¡úG	G
60	T	G¡úA	T
60	T	C¡úT	G
60	A	T¡úC	G
60	G	C¡úT	G
55-60	A	C¡úT	T
60	G	C¡úT	C
60	G	A¡úG	T
60	T	C¡úT	T
60	C	C¡úG	T
55-60	C	G¡úA	C
45-50	C	G¡úA	G
50-55	T	G¡úT	C
50-55	G	C¡úG	G
50-55	T	G¡úC	G
55-60	C	A¡úG	T
55-60	G	C¡úT	A
55-60	C	G¡úA	T
55-60	C	T¡úC	T
55-60	C	C¡úT	C
55-60	A	C¡úT	A
40-45	T	C¡úT	G
40-45	A	G¡úC	C
60	C	G¡úA	T
60	G	C¡úT	G
60	G	C¡úA	G
60	C	T¡úC	G
60	C	A¡úG	G
60	G	C¡úT	A
60	C	A¡úG	T
60	C	C¡úT	C
60	G	C¡úT	G
60	C	C¡úG	G
60	C	C¡úT	C
60	C	A¡úT	C
40-45	C	A¡úG	A
40-45	A	T¡úC	G
40-45	C	A¡úG	T
55-60	C	G¡úA	T
50-55	C	A¡úG	G
60	C	C¡úG	G
60	C	G¡úT	C
60	T	G¡úT	C
60	C	G¡úA	C
60	A	G¡úA	C
60	A	G¡úA	C
60	C	G¡úA	C
60	C	G¡úA	C
55-60	G	A¡úG	C
55-60	G	T¡úC	A
55-60	C	A¡úG	A
55-60	G	G¡úT	A
55-60	A	G¡úT	C
55-60	G	A¡úT	T
55-60	G	C¡úT	G
55-60	G	A¡úG	A
55-60	C	G¡úA	T
55-60	C	C¡úG	A
55-60	C	A¡úC	C
60	G	C¡úT	G
60	G	C¡úT	G
60	A	C¡úT	G
60	A	G¡úA	T
60	C	G¡úA	C
60	A	T¡úC	C
60	C	C¡úA	A
40-45	T	C¡úT	G
40-45	T	G¡úA	T
40-45	G	C¡úA	A
40	A	G¡úA	G
40	A	G¡úA	T
40-45	A	T¡úC	C
40-45	A	G¡úC	G
40-45	A	A¡úC	T
45-50	A	A¡úC	G
45-50	T	C¡úT	G
45-50	T	G¡úA	A
45-50	C	C¡úT	A
45-50	A	C¡úT	G
60	T	T¡úA	A
60	C	G¡úA	C
60	G	T¡úC	T
60	G	T¡úC	G
60	A	G¡úT	T
50-55	C	G¡úA	G
45-50	C	G¡úA	C
45-50	A	G¡úA	C
45-50	C	A¡úG	G
45-50	T	C¡úG	T
55-60	C	A¡úG	G
55-60	A	C¡úT	G
55-60	C	G¡úA	A
55-60	T	C¡úA	C
55-60	A	T¡úC	T
55-60	C	G¡úA	C
60	C	G¡úT	G
60	C	A¡úG	G
60	A	C¡úT	G
60	G	C¡úG	C
60	C	C¡úT	G
60	C	G¡úA	A
60	A	C¡úT	G
60	C	C¡úA	C
60	C	C¡úT	G
60	A	G¡úC	G
60	G	G¡úA	C
55-60	C	A¡úG	G
55-60	G	T¡úC	C
55-60	T	C¡úA	C
55-60	C	G¡úA	T
55-60	C	T¡úC	A
55-60	A	A¡úT	G
55-60	G	G¡úC	A
55-60	C	T¡úC	A
55-60	G	T¡úC	C
55-60	C	A¡úG	C
55-60	C	C¡úG	C
55-60	C	A¡úG	T
60	A	G¡úA	C
50-55	C	A¡úG	G
50-55	C	A¡úG	T
50-55	C	T¡úC	T
50-55	C	G¡úA	G
50-55	G	G¡úA	A
60	A	C¡úA	C
60	G	C¡úT	T
60	T	C¡úG	C
60	A	G¡úA	A
60	C	G¡úA	G
60	G	C¡úT	C
60	A	C¡úT	G
60	C	C¡úT	C
60	C	C¡úT	C
60	A	G¡úA	T
60	A	C¡úT	C
60	C	C¡úT	C
60	G	C¡úT	T
60	A	G¡úA	A
60	G	C¡úT	T
55-60	A	C¡úT	G
55-60	A	C¡úT	G
55-60	C	G¡úA	G
55-60	A	T¡úC	G
55-60	G	G¡úT	C
55-60	A	C¡úT	A
55-60	T	T¡úC	G
55-60	A	T¡úC	G
55-60	T	G¡úT	C
55-60	C	C¡úA	T
55-60	T	C¡úT	A
60	C	C¡úA	A
60	C	C¡úT	G
60	G	C¡úT	G
60	G	C¡úT	G
60	C	G¡úA	C
50-55	A	C¡úT	T
50-55	C	A¡úG	G
55-60	C	C¡úT	C
55-60	C	C¡úG	C
45-50	A	C¡úA	A
60	G	A¡úC	A
60	G	A¡úC	A
60	C	C¡úT	G
50-55	A	G¡úA	C
50-55	A	C¡úT	T
50-55	G	C¡úT	G
50-55	C	A¡úG	T
50-55	A	A¡úG	G
60	T	G¡úA	C
60	C	C¡úT	G
55-60	A	C¡úT	A
60	G	C¡úT	C
60	C	C¡úT	T
60	G	G¡úA	G
60	C	G¡úA	C
50-55	A	T¡úC	T
50-55	A	G¡úA	C
50-55	T	C¡úT	G
50-55	C	A¡úT	T
55-60	A	G¡úA	C
55-60	C	C¡úT	T
55-60	A	A¡úG	A
55-60	A	G¡úA	T
55-60	A	C¡úT	G
55-60	A	A¡úG	G
40-45	A	C¡úA	G
50-55	C	C¡úT	G
60	C	C¡úT	C
60	C	G¡úA	C
60	C	C¡úT	T
60	C	G¡úA	T
60	C	G¡úA	G
60	T	C¡úT	G
50-55	G	G¡úC	T
50-55	A	C¡úT	G
55-60	T	G¡úA	C
55-60	A	G¡úA	A
55-60	G	G¡úA	C
55-60	G	G¡úT	C
55-60	C	G¡úA	A
55-60	C	C¡úT	G
45-50	A	G¡úT	G
45-50	A	G¡úT	G
45-50	A	G¡úT	T
45-50	A	G¡úT	G
45-50	A	G¡úT	A
45-50	C	C¡úT	G
45-50	A	G¡úT	C
50-55	G	A¡úG	C
50-55	C	T¡úC	G
40-45	A	T¡úC	T
50-55	A	C¡úT	C
50-55	A	G¡úA	T
40-45	T	G¡úA	C
40-45	C	G¡úA	T
45-50	T	C¡úA	T
45-50	G	T¡úG	G
45-50	C	C¡úT	A
45-50	C	G¡úA	G
45-50	T	G¡úT	G
40-45	G	T¡úC	G
40-45	C	G¡úA	T
40-45	G	T¡úC	A
40-45	G	A¡úT	T
45-50	C	C¡úT	A
45-50	G	A¡úG	C
55-60	C	A¡úG	G
55-60	G	T¡úC	G
55-60	C	A¡úG	T
55-60	C	G¡úA	C
55-60	C	C¡úT	G
55-60	G	A¡úC	C
55-60	C	C¡úT	G
55-60	C	C¡úT	A
55-60	A	G¡úA	T
55-60	G	C¡úT	T
55-60	A	G¡úA	T
55-60	C	G¡úA	G
55-60	A	C¡úT	G
55-60	C	G¡úA	T
55-60	C	C¡úA	G
55-60	G	G¡úA	C
55-60	C	A¡úG	T
55-60	T	G¡úA	T
55-60	C	C¡úG	A
55-60	C	G¡úA	C
55-60	C	C¡úT	G
55-60	C	C¡úG	C
55-60	G	C¡úA	C
55-60	C	C¡úT	G
55-60	C	C¡úT	G
55-60	C	A¡úG	G
55-60	A	G¡úC	G
55-60	C	T¡úC	G
55-60	A	G¡úA	A
45-50	C	A¡úG	T
45-50	G	C¡úT	G
45-50	T	A¡úG	T
45-50	A	G¡úA	C
50-55	C	C¡úT	T
50-55	T	C¡úT	G
50-55	C	G¡úA	A
50-55	G	C¡úT	G
45-50	A	A¡úG	G
45-50	C	G¡úA	T
45-50	A	C¡úG	C
45-50	G	C¡úT	T
45-50	C	G¡úA	A
55-60	C	C¡úT	G
55-60	C	G¡úA	G
55-60	C	A¡úG	T
55-60	C	C¡úG	G
55-60	G	T¡úC	C
60	T	G¡úT	G
50-55	C	T¡úC	G
55-60	G	C¡úT	T
55-60	C	C¡úT	T
55-60	G	G¡úC	C
60	C	C¡úT	C
55-60	C	C¡úT	A
55-60	C	A¡úG	C
55-60	C	T¡úC	C
60	C	G¡úA	G
60	C	G¡úC	C
60	A	T¡úC	G
60	T	C¡úT	A
60	T	G¡úT	C
60	C	C¡úT	C
55-60	C	A¡úG	G
55-60	A	G¡úA	T
55-60	T	G¡úA	G
55-60	C	A¡úG	G
55-60	A	G¡úA	G
55-60	C	C¡úA	A
60	C	A¡úG	C
60	T	T¡úC	G
60	C	A¡úG	C
50-55	C	A¡úC	C
50-55	A	G¡úA	C
50-55	A	G¡úA	G
50-55	A	C¡úT	C
50-55	C	G¡úA	T
50-55	C	C¡úA	C
50-55	T	G¡úA	T
50-55	C	G¡úA	G
60	A	T¡úC	A
60	T	C¡úT	G
60	G	G¡úC	C
60	T	G¡úA	T
45-50	C	G¡úA	T
45-50	T	C¡úT	G
45-50	A	C¡úT	G
50-55	T	C¡úT	G
50-55	G	G¡úC	C
50-55	C	G¡úA	C
50-55	C	G¡úA	T
55-60	T	G¡úA	G
55-60	C	A¡úT	G
55-60	C	G¡úA	C
45-50	C	T¡úC	A
45-50	T	G¡úA	C
45-50	A	C¡úT	T
45-50	A	C¡úT	A
45-50	A	C¡úT	G
45-50	G	C¡úT	C
40-45	A	G¡úA	A
40-45	G	G¡úA	C
40-45	C	C¡úT	C
40-45	T	A¡úG	T
40-45	T	A¡úG	C
40-45	G	A¡úT	G
40-45	A	A¡úT	C
40-45	G	T¡úC	A
50-55	C	G¡úA	G
50-55	C	A¡úG	T
55-60	C	C¡úT	T
55-60	A	G¡úA	T
55-60	C	G¡úA	T
55-60	G	G¡úA	T
50-55	C	T¡úC	T
50-55	A	C¡úT	T
60	A	C¡úG	C
55-60	A	G¡úA	G
60	C	C¡úG	G
45-50	A	G¡úC	A
45-50	T	A¡úG	T
45-50	C	G¡úA	T
45-50	C	T¡úC	T
40-45	A	A¡úG	A
40-45	G	T¡úC	A
40-45	A	T¡úC	A
40-45	T	C¡úT	C
40-45	T	G¡úA	T
40-45	T	G¡úA	T
40-45	C	C¡úT	G
40-45	G	A¡úG	C
40-45	A	C¡úT	G
40-45	A	A¡úG	G
40-45	A	C¡úA	T
40-45	T	T¡úC	G
40-45	G	T¡úC	G
40-45	C	A¡úG	A
40-45	A	C¡úT	A
40-45	T	G¡úA	C
40-45	C	A¡úG	A
40-45	T	A¡úG	C
45-50	C	A¡úG	G
45-50	C	C¡úT	G
45-50	C	G¡úA	G
50-55	T	C¡úA	A
50-55	T	C¡úT	C
40-45	A	G¡úC	C
40-45	C	G¡úT	C
40	T	G¡úT	G
50-55	C	G¡úA	T
50-55	T	C¡úT	G
50-55	G	C¡úA	G
50-55	G	C¡úA	G
50-55	T	A¡úC	G
40-45	T	T¡úG	T
40-45	C	A¡úG	C
40-45	A	T¡úC	G
40-45	G	G¡úA	G
40-45	C	C¡úT	C
40-45	C	C¡úG	C
40-45	A	A¡úG	A
40-45	C	C¡úG	T
40-45	C	C¡úT	T
40-45	T	G¡úT	A
50-55	C	G¡úA	G
50-55	G	C¡úT	G
60	C	A¡úG	G
60	A	A¡úT	T
40-45	T	C¡úT	G
40-45	A	C¡úT	T
40-45	A	G¡úT	G
40-45	A	C¡úT	G
40-45	C	G¡úA	T
40-45	G	C¡úT	G
40-45	C	G¡úA	T
45-50	A	C¡úT	G
45-50	A	G¡úA	C
40	T	T¡úC	A
40	G	A¡úG	G
40	A	T¡úC	T
60	G	G¡úA	G
60	G	T¡úC	C
60	T	C¡úT	A
60	T	T¡úA	G
40-45	G	A¡úG	A
40-45	T	C¡úT	T
40-45	C	C¡úT	A
40-45	T	C¡úT	C
45-50	T	A¡úG	T
45-50	C	G¡úA	T
60	A	T¡úC	G
60	C	G¡úT	G
60	G	C¡úT	G
60	T	G¡úA	T
60	G	G¡úA	A
60	G	C¡úA	G
60	T	C¡úT	G
60	C	C¡úT	T
60	G	C¡úT	G
60	G	G¡úA	G
60	C	G¡úA	T
50-55	G	G¡úA	A
50-55	G	C¡úT	C
50-55	C	A¡úG	T
50-55	G	C¡úT	G
50-55	C	G¡úA	C
60	G	C¡úT	C
60	C	G¡úA	G
60	G	C¡úT	G
60	G	C¡úT	G
40-45	C	T¡úG	A
40-45	C	G¡úA	C
55-60	G	T¡úC	G
55-60	A	C¡úT	C
55-60	C	G¡úA	T
45-50	G	G¡úA	G
45-50	C	C¡úT	G
45-50	T	G¡úC	G
45-50	A	A¡úG	C
45-50	C	A¡úC	T
45-50	A	A¡úG	A
45-50	A	T¡úC	G
40-45	T	T¡úG	A
40-45	A	G¡úA	C
55-60	T	C¡úG	T
50-55	G	C¡úT	C
50-55	G	G¡úA	T
50-55	T	G¡úA	G
50-55	T	C¡úG	T
50-55	G	G¡úC	C
50-55	G	T¡úC	G
50-55	C	G¡úA	G
60	C	G¡úA	G
60	G	A¡úG	C
45-50	G	A¡úT	C
45-50	G	A¡úG	C
45-50	T	A¡úT	T
55-60	A	T¡úC	T
55-60	C	A¡úC	A
55-60	A	T¡úC	G
55-60	A	G¡úA	G
55-60	G	G¡úC	C
55-60	T	C¡úT	A
55-60	C	G¡úA	T
55-60	G	G¡úA	A
55-60	T	T¡úC	C
55-60	C	G¡úC	T
55-60	G	C¡úT	A
55-60	C	C¡úT	T
55-60	C	C¡úT	G
55-60	T	C¡úT	A
55-60	A	G¡úA	G
40-45	A	G¡úA	C
40-45	C	A¡úT	T
40-45	T	G¡úA	T
40-45	A	G¡úA	A
40-45	C	G¡úA	T
40-45	A	A¡úG	G
40-45	G	G¡úA	A
40-45	C	A¡úG	T
40-45	G	T¡úC	A
40-45	A	T¡úC	T
40-45	A	A¡úG	T
40-45	C	A¡úG	A
40-45	A	C¡úT	A
45-50	A	A¡úC	G
45-50	C	G¡úA	A
45-50	C	C¡úT	T
45-50	T	G¡úA	T
45-50	G	A¡úG	G
45-50	C	A¡úG	G
45-50	T	T¡úC	A
45-50	T	G¡úA	A
45-50	A	C¡úT	G
45-50	C	C¡úT	G
45-50	A	A¡úG	G
45-50	A	T¡úC	C
60	C	G¡úT	C
40	C	T¡úA	A
40	T	G¡úA	C
40	C	G¡úA	A
60	C	C¡úA	A
45-50	A	C¡úT	T
45-50	C	A¡úG	G
45-50	C	G¡úA	T
45-50	T	C¡úT	G
45-50	T	A¡úG	T
40-45	A	C¡úT	G
40-45	C	C¡úG	T
40-45	C	A¡úG	C
45-50	T	G¡úA	G
45-50	C	G¡úA	G
45-50	A	A¡úC	T
45-50	C	G¡úA	T
45-50	C	C¡úT	A
40	A	G¡úA	G
40	G	A¡úG	G
40	G	A¡úG	T
40	T	C¡úG	A
40	A	C¡úG	G
40	G	C¡úT	A
40	A	C¡úA	A
40	T	A¡úG	T
40	A	C¡úA	A
40	C	C¡úT	T
40	C	C¡úT	G
40	A	G¡úA	G
40	A	A¡úG	G
40	A	G¡úA	G
55-60	G	C¡úG	T
40	A	G¡úA	T
40	T	G¡úA	G
40	A	A¡úG	A
40	A	G¡úT	T
40	T	C¡úT	T
40-45	C	A¡úG	T
40-45	G	T¡úC	T
40-45	T	G¡úA	T
40-45	G	A¡úG	A
40-45	A	G¡úA	G
40-45	C	A¡úC	A
60	C	G¡úT	G
60	G	C¡úT	G
60	C	C¡úA	G
60	C	C¡úG	G
40	A	C¡úT	G
40	A	A¡úG	C
40	T	C¡úT	T
45-50	T	T¡úC	G
45-50	A	A¡úG	T
45-50	G	G¡úC	C
45-50	C	A¡úG	T
45-50	T	T¡úC	G
45-50	T	T¡úC	G
45-50	C	C¡úT	C
45-50	A	G¡úA	A
45-50	C	T¡úG	T
45-50	C	A¡úG	G
45-50	T	G¡úA	C
45-50	C	A¡úG	G
45-50	G	C¡úA	G
45-50	C	C¡úT	A
45-50	C	G¡úA	C
40	A	G¡úA	G
40	T	C¡úT	G
40	C	T¡úG	T
40	C	A¡úG	T
50-55	C	A¡úC	A
45-50	C	A¡úG	G
45-50	A	C¡úT	G
45-50	C	G¡úA	T
45-50	C	C¡úT	G
45-50	T	T¡úA	A
45-50	C	A¡úG	T
50-55	A	T¡úC	A
50-55	C	A¡úG	T
45-50	C	A¡úG	G
45-50	A	G¡úA	T
45-50	C	C¡úA	A
45-50	A	A¡úG	C
45-50	C	A¡úC	T
45-50	C	T¡úC	A
45-50	T	C¡úT	T
45-50	T	G¡úA	T
45-50	A	C¡úT	G
45-50	C	A¡úG	C
45-50	A	A¡úG	A
45-50	C	T¡úC	G
45-50	C	C¡úA	T
45-50	C	C¡úT	A
45-50	A	T¡úC	G
40	G	A¡úG	C
40	A	T¡úA	G
40	C	T¡úC	A
40	A	T¡úG	T
45-50	A	C¡úT	A
45-50	C	T¡úA	G
40	A	A¡úC	C
40	A	G¡úA	T
40	G	A¡úG	G
40	T	A¡úG	A
40	A	T¡úC	T
45-50	T	G¡úA	A
45-50	T	G¡úA	T
40	C	T¡úC	G
40	T	G¡úA	T
40	C	A¡úT	C
40	A	A¡úG	T
40	C	G¡úA	T
40	T	A¡úG	A
40	C	A¡úG	C
40	A	T¡úG	C
40	C	C¡úT	G
40	A	C¡úT	T
40	C	T¡úC	G
45-50	T	T¡úA	C
45-50	C	C¡úT	G
45-50	C	C¡úG	A
45-50	A	C¡úT	A
45-50	G	C¡úT	G
45-50	A	T¡úC	G
45-50	C	G¡úA	T
45-50	C	A¡úC	G
45-50	A	C¡úT	G
45-50	C	G¡úA	C
55-60	T	C¡úT	T
45-50	T	T¡úC	G
45-50	C	G¡úA	G
40-45	C	C¡úT	G
40-45	C	A¡úG	G
40-45	A	A¡úG	A
40-45	C	A¡úG	T
40	C	C¡úT	C
40	T	A¡úG	T
40	T	A¡úG	C
40	C	A¡úG	G
40	C	A¡úG	T
45-50	C	T¡úC	C
45-50	A	C¡úA	C
45-50	G	A¡úG	C
45-50	A	T¡úC	C
45-50	G	C¡úT	G
45-50	A	T¡úC	G
45-50	C	T¡úC	T
40	A	A¡úC	C
40	A	A¡úG	C
40	T	G¡úT	C
40	G	A¡úG	A
40	T	G¡úA	G
40	T	G¡úA	A
40	T	A¡úG	G
40	A	C¡úT	A
40-45	A	A¡úC	T
40-45	C	C¡úA	A
40-45	G	A¡úG	A
40-45	C	A¡úG	A
40-45	A	G¡úT	C
40-45	C	A¡úG	C
40-45	C	A¡úG	T
40-45	A	G¡úC	G
40-45	G	G¡úT	T
40-45	G	A¡úG	C
40-45	G	C¡úT	T
40-45	A	C¡úT	G
40-45	G	T¡úC	A
40-45	C	C¡úT	G
40-45	A	A¡úG	A
40-45	G	G¡úA	T
40-45	A	T¡úC	A
40-45	A	A¡úG	T
40-45	T	G¡úA	T
40-45	G	G¡úA	G
40-45	T	G¡úT	G
40-45	C	T¡úG	A
50-55	G	G¡úC	A
50-55	A	G¡úA	T
40-45	A	A¡úG	C
40-45	C	A¡úC	A
40-45	G	G¡úA	T
40-45	T	C¡úT	G
40-45	T	G¡úA	G
40-45	G	A¡úG	A
40-45	C	G¡úA	G
40-45	A	C¡úT	G
40-45	G	T¡úG	T
40-45	C	T¡úA	A
40-45	A	G¡úA	T
40	T	C¡úG	G
40-45	A	G¡úA	C
40-45	A	T¡úC	G
40-45	G	A¡úG	C
40-45	T	T¡úC	G
40-45	A	G¡úA	C
40-45	T	G¡úA	T
45-50	A	A¡úG	C
40	C	A¡úT	T
40	C	A¡úC	A
40	T	C¡úT	T
40	A	A¡úG	G
40	A	G¡úC	T
40	T	A¡úG	T
40	C	T¡úC	G
40	T	A¡úG	C
45-50	A	G¡úA	A
40	C	A¡úG	A
40	C	C¡úT	G
40-45	G	G¡úA	A
40-45	C	G¡úA	A
40	C	G¡úA	T
40	A	T¡úC	T
40	A	C¡úT	G
40	A	T¡úC	T
40	T	T¡úG	T
40	A	A¡úG	G
40-45	C	A¡úG	T
40-45	C	G¡úA	A
40-45	T	C¡úT	G
40-45	G	T¡úC	A
40-45	G	T¡úC	T
40-45	C	A¡úG	G
40-45	A	G¡úA	G
40-45	A	T¡úC	T
40-45	C	A¡úG	G
40	C	T¡úC	G
40	A	A¡úG	C
40	T	G¡úA	T
40	T	T¡úC	T
40	C	G¡úA	T
50-55	T	T¡úC	G
50-55	C	T¡úC	T
50-55	A	C¡úT	G
50-55	C	A¡úG	T
40-45	A	A¡úG	A
40	T	T¡úC	G
40	A	T¡úC	C
40	C	A¡úG	C
40-45	C	G¡úC	G
40-45	T	C¡úG	C
40-45	C	C¡úT	C
40-45	G	A¡úG	G
40-45	A	T¡úG	C
40-45	C	A¡úG	G
40-45	A	G¡úC	A
40-45	A	A¡úG	T
40-45	G	T¡úC	C
40-45	A	A¡úG	T
50-55	T	C¡úT	G
40-45	A	A¡úG	A
40-45	A	C¡úT	A
40-45	C	C¡úG	T
40-45	T	T¡úA	A
40-45	A	C¡úT	G
40-45	T	T¡úC	A
40-45	C	T¡úC	A
40-45	C	A¡úG	A
40-45	A	A¡úC	A
40-45	A	A¡úG	C
45-50	G	T¡úC	T
45-50	A	A¡úG	C
45-50	T	C¡úA	C
45-50	A	C¡úG	A
45-50	T	A¡úT	C
45-50	A	G¡úA	T
45-50	C	C¡úT	T
45-50	A	C¡úT	G
45-50	A	T¡úC	G
45-50	G	A¡úG	T
40-45	C	T¡úC	A
40-45	C	G¡úA	C
40-45	G	A¡úG	A
40-45	C	C¡úT	C
40-45	T	T¡úC	G
40-45	T	C¡úG	C
40-45	C	A¡úG	A
40-45	A	C¡úT	A
40-45	T	A¡úT	C
40-45	A	G¡úA	A
40-45	G	G¡úC	A
40-45	A	T¡úC	G
40-45	C	G¡úA	A
40-45	T	G¡úA	C
40-45	A	T¡úC	T
40	A	A¡úG	A
45-50	A	G¡úA	A
45-50	T	G¡úA	G
45-50	A	G¡úA	A
45-50	C	G¡úA	C
45-50	A	C¡úT	T
45-50	C	A¡úG	C
45-50	T	G¡úC	A
45-50	C	G¡úA	A
45-50	T	T¡úA	T
45-50	T	C¡úT	G
45-50	A	C¡úT	G
45-50	T	G¡úA	G
45-50	T	C¡úA	G
45-50	C	C¡úG	T
45-50	C	G¡úA	G
45-50	A	G¡úA	G
45-50	C	G¡úA	A
45-50	A	A¡úG	A
45-50	A	T¡úC	G
40-45	T	G¡úT	T
40-45	C	T¡úC	G
40-45	C	G¡úA	C
40-45	A	C¡úT	G
40-45	C	T¡úC	A
40-45	T	T¡úC	C
40-45	G	C¡úT	T
40-45	G	G¡úA	C
40-45	G	G¡úA	A
40-45	C	G¡úA	A
40-45	A	T¡úC	G
40-45	A	C¡úT	T
40-45	C	G¡úA	T
40-45	C	C¡úT	G
40-45	C	A¡úC	A
40-45	A	C¡úT	A
40	C	T¡úC	T
40	A	C¡úT	A
40	T	G¡úA	T
40	A	G¡úA	T
40	A	G¡úA	A
40	A	A¡úG	T
45-50	C	G¡úA	G
45-50	G	A¡úG	C
45-50	A	A¡úG	C
45-50	T	C¡úT	G
45-50	C	C¡úG	T
45-50	C	C¡úT	C
45-50	G	G¡úC	G
45-50	C	C¡úT	A
40	A	G¡úA	T
40	C	C¡úT	G
40	G	A¡úG	T
40	T	A¡úG	T
40	T	G¡úC	C
40-45	T	A¡úG	G
40-45	G	C¡úT	T
40-45	T	C¡úG	C
45-50	T	G¡úA	T
40	A	G¡úA	G
40	A	C¡úT	T
40	A	C¡úT	T
40	G	A¡úC	T
40-45	C	T¡úC	A
50-55	G	G¡úA	G
50-55	G	A¡úG	A
50-55	C	A¡úG	G
50-55	C	C¡úG	T
50-55	T	C¡úG	A
45-50	C	G¡úA	C
40	T	G¡úA	T
40	G	G¡úA	A
40	A	C¡úT	T
40	G	G¡úA	A
40	G	C¡úA	T
40	C	A¡úG	T
40	G	A¡úG	T
40-45	G	A¡úG	A
45-50	A	T¡úC	G
45-50	G	C¡úT	T
45-50	C	A¡úC	C
40	A	C¡úT	C
45-50	G	C¡úT	G
45-50	A	C¡úT	T
40-45	A	A¡úG	G
40-45	T	G¡úA	T
40-45	C	C¡úG	T
40-45	C	C¡úG	C
40-45	G	T¡úC	G
40-45	A	C¡úT	A
40-45	C	C¡úT	G
40-45	A	A¡úG	T
40-45	G	C¡úT	G
40-45	A	T¡úC	G
40-45	T	G¡úC	A
45-50	G	A¡úG	A
50-55	T	A¡úG	C
50-55	T	T¡úC	T
50-55	G	A¡úG	C
50-55	A	C¡úT	A
40-45	A	C¡úT	G
40-45	T	A¡úG	T
40-45	G	A¡úG	C
40-45	G	T¡úC	T
40-45	C	A¡úC	G
40-45	G	T¡úC	G
40-45	A	A¡úG	T
40-45	T	T¡úC	G
40-45	G	A¡úG	T
40-45	A	A¡úG	C
40-45	A	T¡úC	C
40-45	T	C¡úG	C
40-45	C	G¡úA	T
40-45	A	A¡úG	T
40-45	T	A¡úC	T
40-45	C	A¡úC	G
40	T	C¡úT	C
40	T	G¡úA	A
40	T	A¡úG	T
40-45	A	C¡úT	T
40-45	C	C¡úG	A
40-45	G	G¡úA	A
40-45	A	C¡úG	C
40-45	A	T¡úC	G
40-45	A	A¡úG	A
40-45	A	G¡úA	G
40-45	A	T¡úC	G
40-45	C	C¡úG	T
40-45	A	C¡úG	T
40-45	G	C¡úG	T
40-45	T	G¡úA	A
40-45	C	T¡úC	A
40-45	A	C¡úA	G
40-45	G	T¡úC	A
40-45	G	C¡úT	T
40-45	A	G¡úA	T
40-45	A	T¡úC	G
40-45	C	T¡úC	G
40-45	A	T¡úC	T
50-55	A	T¡úC	T
50-55	A	T¡úC	G
50-55	T	C¡úT	C
50-55	A	T¡úC	A
50-55	C	G¡úA	T
50-55	A	C¡úT	T
50-55	C	T¡úC	C
50-55	G	C¡úA	T
50-55	C	T¡úA	G
50-55	G	C¡úT	T
50-55	G	C¡úT	C
50-55	T	C¡úT	G
50-55	G	G¡úC	T
50-55	A	C¡úT	C
50-55	T	C¡úT	A
50-55	A	G¡úA	C
50-55	G	C¡úT	T
60	C	G¡úA	G
60	T	G¡úA	G
50-55	T	C¡úT	T
50-55	C	G¡úT	G
40-45	C	G¡úA	C
40-45	T	G¡úT	G
40-45	C	C¡úT	T
40-45	A	A¡úG	T
40-45	A	T¡úC	A
40-45	G	G¡úA	C
40-45	A	C¡úG	C
40-45	C	T¡úC	G
45-50	G	G¡úA	C
45-50	C	C¡úA	G
45-50	G	C¡úT	C
45-50	G	T¡úC	G
45-50	A	A¡úG	T
45-50	G	C¡úT	C
45-50	A	G¡úA	T
45-50	A	C¡úT	G
45-50	G	T¡úC	A
45-50	C	G¡úA	G
45-50	T	G¡úA	A
40	A	T¡úC	C
40	G	A¡úG	T
40	A	A¡úG	T
40-45	A	T¡úG	G
40-45	A	A¡úG	T
40-45	T	A¡úG	T
40-45	T	C¡úG	C
40-45	T	A¡úG	A
40-45	G	G¡úT	C
40-45	C	G¡úA	G
40-45	A	T¡úC	G
40-45	A	C¡úT	A
40-45	G	T¡úC	T
40-45	C	T¡úC	C
40-45	C	C¡úT	A
40-45	A	C¡úT	C
40-45	C	A¡úG	G
40-45	A	T¡úC	G
40-45	T	A¡úT	T
60	C	G¡úA	T
55-60	C	A¡úG	G
55-60	A	C¡úT	G
55-60	C	G¡úA	A
55-60	G	T¡úC	G
55-60	C	T¡úG	C
55-60	C	C¡úT	A
60	A	T¡úC	G
60	G	C¡úG	C
60	C	T¡úA	C
60	A	C¡úA	C
60	C	C¡úT	G
60	C	C¡úT	A
55-60	C	A¡úG	G
60	C	C¡úT	G
60	T	G¡úA	G
60	A	A¡úG	T
60	T	C¡úA	C
50-55	A	C¡úT	A
50-55	G	C¡úT	G
50-55	A	G¡úC	T
45-50	T	T¡úG	C
55-60	G	T¡úC	A
55-60	C	A¡úG	G
55-60	C	C¡úA	T
55-60	C	T¡úC	G
55-60	C	C¡úT	G
55-60	T	C¡úT	C
55-60	A	G¡úA	C
50-55	C	T¡úC	G
50-55	G	A¡úG	C
55-60	A	C¡úT	G
55-60	C	T¡úG	G
60	A	C¡úT	G
60	C	C¡úT	G
60	G	C¡úT	A
60	C	C¡úT	G
55-60	C	C¡úG	C
55-60	C	G¡úA	G
55-60	A	C¡úT	G
55-60	T	T¡úC	G
55-60	T	T¡úC	G
55-60	T	C¡úG	C
60	C	C¡úG	G
60	C	G¡úA	C
60	C	C¡úG	C
60	C	C¡úT	T
60	T	A¡úG	C
60	C	C¡úG	A
60	C	G¡úA	C
55-60	A	C¡úT	A
55-60	A	G¡úA	T
55-60	G	C¡úT	G
40-45	C	C¡úG	T
55-60	G	G¡úA	C
55-60	C	A¡úG	G
50-55	C	T¡úG	G
50-55	A	G¡úA	A
50-55	C	T¡úC	A
50-55	A	G¡úA	A
50-55	T	G¡úA	A
50-55	C	T¡úC	G
50-55	T	T¡úC	G
50-55	C	G¡úA	C
50-55	A	G¡úA
45-50	G	G¡úT	G
60	C	A¡úG	C
60	C	C¡úT	C
60	C	C¡úA	C
60	G	G¡úT	C
60	T	C¡úT	C
60	A	G¡úT	C
40	C	C¡úT	C
40	C	A¡úT	T
50-55	C	C¡úT	T
50-55	T	A¡úG	C
45-50	C	G¡úA	T
45-50	C	A¡úG	G
45-50	G	A¡úC	G
45-50	A	G¡úA	C
55-60	G	C¡úG	C
55-60	C	A¡úG	C
55-60	C	A¡úG	T
45-50	G	A¡úC	A
50-55	A	A¡úG	A
55-60	T	C¡úT	G
50-55	A	C¡úT	C
50-55	A	A¡úG	G
50-55	C	C¡úT	C
50-55	C	C¡úG	T
50-55	T	G¡úA	G
55-60	G	T¡úC	G
55-60	G	G¡úA	C
55-60	A	G¡úA	G
55-60	A	G¡úA	A
40-45	C	T¡úC	C
40-45	T	G¡úC	C
55-60	C	T¡úC	G
55-60	C	G¡úA	G
55-60	C	C¡úA	A
55-60	T	C¡úA	C
55-60	C	T¡úC	T
55-60	C	C¡úT	C
55-60	G	C¡úT	G
55-60	T	G¡úA	G
55-60	A	T¡úC	A
55-60	G	T¡úC	C
60	G	C¡úA	G
45-50	T	A¡úG	T
45-50	C	T¡úG	T
45-50	A	A¡úG	A
45-50	T	T¡úC	G
45-50	A	A¡úT	G
40-45	A	T¡úC	A
40-45	C	C¡úG	A
40-45	G	T¡úC	G
40-45	T	G¡úA	A
40	C	A¡úG	G
40	C	G¡úA	T
40	A	C¡úT	G
40	A	G¡úT	A
45-50	G	G¡úA	C
45-50	G	A¡úG	A
45-50	A	A¡úT	G
45-50	A	G¡úA	C
45-50	T	G¡úA	T
45-50	G	G¡úA	C
50-55	C	C¡úA	G
50-55	C	C¡úG	A
50-55	C	C¡úT	T
45-50	C	A¡úG	A
45-50	T	A¡úG	G
45-50	C	C¡úT	A
45-50	T	A¡úC	G
45-50	A	C¡úT	C
55-60	A	T¡úC	G
55-60	C	A¡úT	G
45-50	C	C¡úT	C
45-50	T	C¡úT	G
45-50	A	G¡úA	C
45-50	A	G¡úA	T
45-50	A	C¡úT	T
45-50	C	A¡úG	G
45-50	A	C¡úT	G
45-50	C	T¡úC	T
45-50	A	T¡úC	G
45-50	T	A¡úG	A
45-50	T	G¡úA	C
45-50	C	A¡úG	G
45-50	T	G¡úA	T
45-50	T	C¡úT	A
55-60	C	A¡úG	G
55-60	C	C¡úT	C
55-60	C	A¡úC	C
55-60	C	C¡úG	T
50-55	A	T¡úA	T
60	G	G¡úA	G
45-50	T	C¡úG	T
45-50	T	G¡úC	T
45-50	C	C¡úA	A
45-50	C	G¡úT	G
45-50	C	G¡úA	A
45-50	A	T¡úC	G
55-60	C	G¡úA	G
55-60	C	G¡úA	T
55-60	A	A¡úG	A
55-60	G	C¡úT	C
55-60	C	C¡úT	A
55-60	A	C¡úT	G
55-60	C	A¡úG	G
55-60	C	G¡úA	A
55-60	C	C¡úT	G
55-60	A	C¡úT	G
45-50	T	T¡úA	T
45-50	A	C¡úT	A
45-50	A	G¡úA	C
45-50	C	T¡úC	T
45-50	C	A¡úG	T
45-50	C	G¡úA	A
45-50	G	G¡úA	A
45-50	G	G¡úA	C
45-50	A	G¡úA	G
45-50	C	G¡úA	T
45-50	G	G¡úT	A
45-50	C	A¡úG	G
45-50	T	A¡úG	A
45-50	A	G¡úA	T
45-50	G	C¡úT	C
45-50	T	G¡úC	C
45-50	A	G¡úA	G
45-50	C	G¡úA	C
50-55	C	C¡úA	C
50-55	C	T¡úC	T
50-55	C	G¡úT	G
50-55	C	G¡úA	G
50-55	T	G¡úA	A
50-55	C	G¡úA	C
50-55	C	C¡úG	A
50-55	C	A¡úG	G
50-55	A	C¡úT	G
45-50	C	T¡úG	G
40-45	C	C¡úT	T
40-45	A	A¡úC	G
50-55	T	G¡úC	A
50-55	A	G¡úC	G
50-55	A	T¡úC	G
50-55	A	C¡úT	C
50-55	T	T¡úC	G
50-55	C	C¡úT	C
50-55	A	A¡úG	T
50-55	A	T¡úC	G
50-55	C	T¡úC	C
50-55	T	T¡úC	A
40-45	A	T¡úC	T
40-45	T	T¡úA	G
40-45	A	A¡úC	G
40-45	T	A¡úG	T
40-45	A	T¡úC	G
40-45	G	G¡úT	C
50-55	A	A¡úG	T
50-55	A	C¡úT	C
50-55	T	C¡úA	C
50-55	C	G¡úA	G
55-60	C	C¡úG	G
55-60	G	G¡úA	A
55-60	C	A¡úG	C
50-55	C	G¡úT	C
50-55	G	T¡úC	A
50-55	C	G¡úA	A
50-55	A	G¡úA	T
50-55	C	T¡úC	T
50-55	C	G¡úA	C
50-55	C	G¡úA	G
50-55	T	G¡úA	T
50-55	A	C¡úT	C
50-55	A	A¡úG	G
50-55	G	G¡úA	T
50-55	T	T¡úA	C
50-55	G	C¡úT	C
50-55	T	C¡úG	T
50-55	G	A¡úC	G
45-50	A	G¡úC	C
45-50	C	A¡úC	T
45-50	T	G¡úA	T
45-50	A	G¡úA	G
45-50	A	A¡úG	A
45-50	A	T¡úC	G
45-50	A	G¡úC	C
55-60	C	C¡úG	C
55-60	C	G¡úA	T
55-60	C	A¡úG	T
50-55	G	C¡úT	G
50-55	A	G¡úA	C
50-55	A	C¡úA	G
55-60	G	C¡úT	C
55-60	C	T¡úC	G
55-60	C	T¡úC	G
60	G	C¡úT	C
60	G	C¡úG	A
55-60	A	T¡úC	G
40-45	T	G¡úT	A
40-45	A	G¡úA	C
55-60	C	A¡úG	G
55-60	A	C¡úT	G
55-60	G	A¡úG	A
40-45	T	G¡úA	C
40-45	G	A¡úC	G
50-55	A	G¡úT	T
50-55	G	G¡úA	A
45-50	A	G¡úA	C
45-50	C	A¡úT	A
45-50	T	A¡úG	C
55-60	C	A¡úG	G
55-60	C	T¡úA	T
60	C	G¡úA	C
60	A	G¡úA	G
60	C	C¡úT	G
60	T	C¡úT	G
60	C	C¡úT	G
60	C	A¡úG	A
45-50	A	G¡úA	G
40	T	C¡úT	G
40	C	T¡úC	G
40	A	T¡úC	T
45-50	A	C¡úA	T
45-50	C	G¡úA	G
50-55	C	T¡úC	G
50-55	C	A¡úG	G
50-55	C	A¡úG	T
50-55	T	G¡úA	T
45-50	T	C¡úT	A
55-60	T	C¡úG	T
55-60	A	A¡úG	G
50-55	T	C¡úT	C
55-60	C	G¡úA	T
55-60	T	G¡úA	G
50-55	C	G¡úA	A
55-60	C	C¡úG	C
55-60	G	T¡úG	T
55-60	C	T¡úC	G
55-60	C	A¡úG	G
55-60	G	C¡úT	G
60	A	G¡úA	G
60	C	C¡úG	C
60	C	C¡úA	C
60	C	A¡úG	G
60	T	G¡úA	A
60	C	C¡úG	C
60	C	T¡úG	G
60	T	T¡úC	C
50-55	A	C¡úT	G
50-55	C	C¡úT	A
50-55	G	G¡úA	G
55-60	C	C¡úT	G
55-60	C	C¡úT	C
55-60	G	G¡úA	G
55-60	G	C¡úT	G
55-60	G	G¡úA	T
55-60	A	G¡úT	G
55-60	A	G¡úA	A
50-55	C	C¡úT	G
50-55	A	C¡úT	C
60	G	G¡úA	G
55-60	T	C¡úT	A
55-60	C	C¡úT	A
45-50	C	C¡úA	T
45-50	C	T¡úA	T
45-50	G	G¡úA	A
45-50	G	T¡úC	C
45-50	T	C¡úT	G
60	C	G¡úA	G
60	C	C¡úT	G
60	T	G¡úA	G
60	T	C¡úT	G
60	C	T¡úC	C
60	A	C¡úT	G
60	C	C¡úT	G
60	T	C¡úT	A
55-60	A	C¡úT	G
55-60	T	G¡úA	G
55-60	T	C¡úG	C
55-60	A	C¡úA	G
55-60	A	A¡úC	C
60	C	G¡úA	G
60	C	C¡úT	G
60	C	A¡úG	G
60	A	G¡úA	A
60	T	G¡úT	C
60	C	T¡úC	G
60	C	C¡úT	G
[truncated: 33,562 more rows]
